# Supplementary material for: Visfatin Affects the Transcriptome of Porcine Luteal Cells during Early Pregnancy
Source: Int J Mol Sci. 2024 Feb 16;25(4):2339. doi: 10.3390/ijms25042339 (PMC10889815; doi:10.3390/ijms25042339)
Supplement: Supplementary file 1 [file ijms-25-02339-s001.zip]

Archive with 8 entries (8 files):
- Supplementary Figure_S1_Pipeline.tif
- Supplementary Figure_S2_RNA_Seq.tif
- Supplementary_Table_S1-RAW.xlsx
- Supplementary_Table_S2-DEGs.xlsx
- Supplementary_Table_S3-GO.xlsx
- Supplementary_Table_S4-lncRNA.xlsx
- Supplementary_Table_S5-DASs.xlsx
- Supplementary_Table_S6-sequences.pdf
