# Supplementary material for: Visfatin Affects the Transcriptome of Porcine Luteal Cells during Early Pregnancy
Source: Int J Mol Sci. 2024 Feb 16;25(4):2339. doi: 10.3390/ijms25042339 (PMC10889815; doi:10.3390/ijms25042339)
Supplement: Supplementary file 1 [file ijms-25-02339-s001.zip › Supplementary_Table_S1-RAW.xlsx]

## Sheet: Arkusz1
Sample	Raw Data		Valid Data		Valid Ratio (reads)	Q20%	Q30%	GC content%	Mapped reads		Unique Mapped reads		Multi Mapped reads		Mapped regions
	Read	Base	Read	Base											Exon	UTRs	Intron	Intergenic
C2_1	59532616	8.93G	54074512	8.11G	90.83	99.96	96.14	46	48287261	89.30%	46795953	86.68%	1019717	1.89%	0.4242	0.1863	0.3414	0.0481
C2_2	56079984	8.41G	51242610	7.69G	91.37	99.96	96.08	45.5	45894914	89.56%	48251858	87.32%	900390	1.63%	0.4254	0.1862	0.3403	0.0481
C2_3	59825916	8.97G	54662838	8.20G	91.37	99.96	96.42	45.5	49252022	90.10%	47920619	87.16%	877063	1.60%	0.4207	0.1832	0.3474	0.0487
C2_4	58686382	8.80G	53170208	7.98G	90.6	99.96	96.33	46.5	48034984	90.34%	43644970	88.00%	709147	1.43%	0.4666	0.2127	0.2679	0.0528
C2_5	59043226	8.86G	53469812	8.02G	90.56	99.96	96.43	47	47757786	89.32%	52701083	88.24%	1060616	1.78%	0.4689	0.2122	0.2673	0.0516
T2_1	52340678	7.85G	47815494	7.17G	91.35	99.96	96.17	46.5	43002774	89.93%	42363990	88.60%	638784	1.78%	0.4214	0.1887	0.3418	0.0482
T2_2	56002328	8.40G	51155706	7.67G	91.35	99.96	96.35	45.5	46004506	89.93%	45260160	88.48%	744346	1.78%	0.422	0.1807	0.3486	0.0487
T2_3	60441244	9.07G	55098326	8.26G	91.16	99.96	96.25	45.5	49577593	89.98%	48835767	88.63%	741826	1.78%	0.4183	0.1783	0.3551	0.0484
T2_4	55356618	8.30G	50726492	7.61G	91.64	99.94	96.34	46.5	45087406	88.88%	43914012	86.57%	1173394	1.78%	0.4442	0.1887	0.3188	0.0483
T2_5	62678754	9.40G	56617802	8.49G	90.33	99.96	96.42	46.5	51273232	90.56%	50179033	88.63%	1094199	1.78%	0.4695	0.2214	0.2571	0.052
