# Supplementary material for: Visfatin Affects the Transcriptome of Porcine Luteal Cells during Early Pregnancy
Source: Int J Mol Sci. 2024 Feb 16;25(4):2339. doi: 10.3390/ijms25042339 (PMC10889815; doi:10.3390/ijms25042339)
Supplement: Supplementary file 1 [file ijms-25-02339-s001.zip › Supplementary_Table_S2-DEGs.xlsx]

## Sheet: Arkusz1
DEG symbol	Stringtie/Ensembl TAR ID	refernce Ensembl ID	fc	log2(fc)	pval	regulation
CCDC173	ENSSSCG00000015935	ENSSSCT00000052181;ENSSSCT00000017351	0.193074	-2.37277	1.99086e-05	down
GK5	ENSSSCG00000011677	ENSSSCT00000055833;ENSSSCT00000012783;ENSSSCT00000059059	0.601059	-0.734421	6.05842e-05	down
C2CD4C	ENSSSCG00000037177	ENSSSCT00000056290	39.4158	5.3007	6.31487e-05	up
ENSSSCG00000032267	MSTRG.833	ENSSSCT00000050338	2005.31	10.9696	9.94175e-05	up
NDUFB7	MSTRG.5574	ENSSSCT00000015054	1.62337	0.698993	0.000155409	up
VIPR2	ENSSSCG00000016403	ENSSSCT00000059584;ENSSSCT00000037201	276.98	8.11364	0.000252408	up
GJC3	MSTRG.6251	ENSSSCT00000008376	0.287164	-1.80006	0.000388761	down
ENSSSCG00000039280	ENSSSCG00000039280	ENSSSCT00000052176	3863.56	11.9157	0.000472181	up
ENSSSCG00000003243	ENSSSCG00000003243	ENSSSCT00000042743;ENSSSCT00000003603;ENSSSCT00000045309	0.149815	-2.73875	0.000494565	down
ENSSSCG00000024776	MSTRG.6749	ENSSSCT00000031595	1.57091	0.651596	0.00129945	up
ENSSSCG00000033790	ENSSSCG00000033790	ENSSSCT00000045643;ENSSSCT00000036823;ENSSSCT00000059509;ENSSSCT00000063235	0.453724	-1.14011	0.00150789	down
CAVIN4	ENSSSCG00000037954	ENSSSCT00000060575;ENSSSCT00000050806	4.06432	2.02301	0.00188232	up
WDR88	ENSSSCG00000002862	ENSSSCT00000003163	0.00226056	-8.7891	0.00228119	down
HOXC5	ENSSSCG00000040798	ENSSSCT00000065456	1.86184	0.896731	0.00240411	up
EFCAB12	ENSSSCG00000011587	ENSSSCT00000012683	0.00179703	-9.12017	0.00254979	down
C2orf16	ENSSSCG00000008544	ENSSSCT00000009349	173.082	7.43531	0.00307986	up
PRDM11	ENSSSCG00000013276	ENSSSCT00000065779;ENSSSCT00000014500;ENSSSCT00000041819	1.51555	0.599843	0.00338567	up
ENSSSCG00000021855	ENSSSCG00000021855	ENSSSCT00000023485	2.9751	1.57294	0.00342175	up
ENSSSCG00000035026	MSTRG.2885	ENSSSCT00000046933	0.481944	-1.05306	0.00351487	down
SMCO1	ENSSSCG00000031614	ENSSSCT00000061019	1.8917	0.919681	0.00359145	up
ENSSSCG00000038354	ENSSSCG00000038354	ENSSSCT00000057825	5.88556	2.55718	0.00363388	up
ENSSSCG00000027987	MSTRG.8902	ENSSSCT00000027815	1.50535	0.590095	0.00364688	up
ENSSSCG00000034331	MSTRG.3595	ENSSSCT00000051731	2.27982	1.18892	0.00392621	up
RP9	MSTRG.5030	ENSSSCT00000046690;ENSSSCT00000059602;ENSSSCT00000041601;ENSSSCT00000028541;ENSSSCT00000057368	1.53184	0.615267	0.00394623	up
ENSSSCG00000003988	MSTRG.8872	ENSSSCT00000057609;ENSSSCT00000004410	1.66331	0.734056	0.00421504	up
HJV	ENSSSCG00000035429	ENSSSCT00000041872;ENSSSCT00000056361	0.517587	-0.950127	0.00428618	down
LYPD3	ENSSSCG00000003062	ENSSSCT00000003399	5.25223	2.39293	0.00438497	up
ENSSSCG00000025271	MSTRG.6261	ENSSSCT00000054056;ENSSSCT00000049976;ENSSSCT00000023585	1.66227	0.733154	0.00493473	up
EXOSC6	ENSSSCG00000002719	ENSSSCT00000003013	1.6678	0.737943	0.00503903	up
ENSSSCG00000031609	MSTRG.902	ENSSSCT00000053304	0.579013	-0.788332	0.00569607	down
ENSSSCG00000035531	ENSSSCG00000035531	ENSSSCT00000039656	0.000777857	-10.3282	0.00606567	down
LRRC3B	ENSSSCG00000011216	ENSSSCT00000012282	456.774	8.83534	0.00631303	up
ENSSSCG00000037571	MSTRG.8874	ENSSSCT00000066072	4.69638	2.23155	0.00673855	up
ENSSSCG00000036268	MSTRG.6433	ENSSSCT00000053973;ENSSSCT00000043651;ENSSSCT00000053284	2.55415	1.35284	0.00675766	up
ENSSSCG00000039140	MSTRG.4908	ENSSSCT00000037505	2308.25	11.1726	0.00717198	up
FANCG	ENSSSCG00000034874	ENSSSCT00000026457	1.54879	0.63114	0.00730225	up
ENSSSCG00000040525	ENSSSCG00000040525	ENSSSCT00000066063	0.000537217	-10.8622	0.00769462	down
ENSSSCG00000038418	ENSSSCG00000038418	ENSSSCT00000036746	14.9621	3.90324	0.00820696	up
EME1	MSTRG.1801	ENSSSCT00000019127	1.8112	0.856947	0.00855474	up
CLSTN2	ENSSSCG00000011666	ENSSSCT00000036993;ENSSSCT00000012771	1.60023	0.678277	0.00966208	up
SIDT1	ENSSSCG00000024429	ENSSSCT00000039531	0.00349714	-8.15961	0.00970724	down
DDN	MSTRG.7872	ENSSSCT00000000194	2.14697	1.1023	0.00973964	up
ENSSSCG00000038104	MSTRG.6262	ENSSSCT00000055272	5.29542	2.40475	0.00980817	up
ELAVL4	ENSSSCG00000037291	ENSSSCT00000056430;ENSSSCT00000049507;ENSSSCT00000045966;ENSSSCT00000053000	1.58996	0.668989	0.00988091	up
COQ7	ENSSSCG00000034655	ENSSSCT00000039621;ENSSSCT00000043562	1.48374	0.56924	0.00992543	up
ENSSSCG00000037519	ENSSSCG00000037519	ENSSSCT00000046136	0.073014	-3.77568	0.0104334	down
FAIM	ENSSSCG00000023814	ENSSSCT00000056521;ENSSSCT00000026585;ENSSSCT00000047069;ENSSSCT00000050774	1.61689	0.693218	0.0107891	up
SPACA9	ENSSSCG00000022250	ENSSSCT00000006305;ENSSSCT00000024407	1.74716	0.805015	0.0110406	up
ATP10B	ENSSSCG00000021527	ENSSSCT00000040037;ENSSSCT00000037735;ENSSSCT00000043591	0.523632	-0.933376	0.0110939	down
RAMP1	ENSSSCG00000016331	ENSSSCT00000017784	2.28379	1.19143	0.0113386	up
ACTN2	ENSSSCG00000010144	ENSSSCT00000011106;ENSSSCT00000061348;ENSSSCT00000037537	0.570623	-0.809391	0.0114121	down
HOXC6	ENSSSCG00000030585	ENSSSCT00000032524	1.51579	0.600071	0.0115916	up
PPEF2	ENSSSCG00000008972	ENSSSCT00000009827	7.2012	2.84824	0.0116854	up
ENSSSCG00000040426	ENSSSCG00000040426	ENSSSCT00000062607	2.21945	1.1502	0.0118924	up
PTRH2	MSTRG.1851	ENSSSCT00000019231	2.89375	1.53294	0.0122398	up
ADGRE1	ENSSSCG00000013556	ENSSSCT00000014806;ENSSSCT00000062124;ENSSSCT00000055355;ENSSSCT00000065970;ENSSSCT00000043600;ENSSSCT00000040586;ENSSSCT00000059191;ENSSSCT00000048288	1.56133	0.642776	0.0127478	up
GLRA2	MSTRG.11360	ENSSSCT00000032572;ENSSSCT00000013268;ENSSSCT00000033189	2.25595	1.17373	0.012798	up
ENSSSCG00000023309	ENSSSCG00000023309	ENSSSCT00000027474	1654.56	10.6922	0.0130276	up
SLC51B	ENSSSCG00000004923	ENSSSCT00000039321;ENSSSCT00000064971	2.63424	1.39739	0.0132088	up
PRELID3A	MSTRG.9214	ENSSSCT00000061627;ENSSSCT00000056565	1.54646	0.628965	0.013847	up
LAG3	MSTRG.8167	ENSSSCT00000000750	0.297817	-1.7475	0.0143911	down
KCNS3	ENSSSCG00000031905	ENSSSCT00000057519;ENSSSCT00000045776;ENSSSCT00000036701	0.453611	-1.14047	0.0145395	down
FBXO16	ENSSSCG00000009678	ENSSSCT00000058235;ENSSSCT00000055664;ENSSSCT00000010612	1.70859	0.77281	0.0158096	up
LRRC72	MSTRG.11135	ENSSSCT00000025538	17.2164	4.10571	0.0161036	up
OCLN	MSTRG.4404	ENSSSCT00000018474;ENSSSCT00000060865;ENSSSCT00000057617	0.436395	-1.19629	0.0163006	down
ENSSSCG00000022083;ENSSSCG00000000882	MSTRG.8295	ENSSSCT00000038082;ENSSSCT00000061480;ENSSSCT00000000965;ENSSSCT00000000964;ENSSSCT00000029451;ENSSSCT00000047551;ENSSSCT00000028266	0.594869	-0.749357	0.0163885	down
ZPLD1	ENSSSCG00000011947	ENSSSCT00000013073;ENSSSCT00000037079	0.54496	-0.875777	0.0165576	down
ARL4D	ENSSSCG00000017380	ENSSSCT00000018919	0.544465	-0.87709	0.017023	down
COL2A1	ENSSSCG00000025523	ENSSSCT00000047570;ENSSSCT00000046319	8.23886	3.04244	0.0172028	up
TMEM132C	ENSSSCG00000009753	ENSSSCT00000059253	0.235304	-2.0874	0.0176843	down
PATE3	ENSSSCG00000015221	ENSSSCT00000016587	1751.57	10.7744	0.0177044	up
CYP2C49	ENSSSCG00000010488	ENSSSCT00000061024;ENSSSCT00000060311	0.00343176	-8.18684	0.0180438	down
COL26A1	ENSSSCG00000007678	ENSSSCT00000008419;ENSSSCT00000039820	1.83088	0.872536	0.0187688	up
NRSN1	ENSSSCG00000021696	ENSSSCT00000038462;ENSSSCT00000026239;ENSSSCT00000044110	3.62542	1.85815	0.0189655	up
UGT2A3	MSTRG.10489	ENSSSCT00000051960	2.4273	1.27935	0.0190122	up
GPR162	ENSSSCG00000000680	ENSSSCT00000047977;ENSSSCT00000063034;ENSSSCT00000000741	2.333	1.22219	0.0190185	up
FOXH1	MSTRG.7070	ENSSSCT00000006481	0.247686	-2.01342	0.0197806	down
NECAB2	ENSSSCG00000038048	ENSSSCT00000050940	0.157696	-2.66478	0.0198724	down
SLC6A13	ENSSSCG00000030076	ENSSSCT00000024761	0.0875646	-3.51351	0.0199167	down
LRFN5	ENSSSCG00000004990	ENSSSCT00000059729;ENSSSCT00000005504	0.636352	-0.652103	0.0202152	down
GRIN2B	ENSSSCG00000000614	ENSSSCT00000000660;ENSSSCT00000061900	1.52638	0.610118	0.0202187	up
GRIK1	ENSSSCG00000025119	ENSSSCT00000055366;ENSSSCT00000055117	0.43488	-1.20131	0.0203096	down
SCAND1	MSTRG.4683	ENSSSCT00000008001	2.80996	1.49055	0.0207715	up
HCRTR1	MSTRG.9126	ENSSSCT00000045940;ENSSSCT00000003996	0.137822	-2.85912	0.0209979	down
GLB1L2	ENSSSCG00000015258	ENSSSCT00000050666;ENSSSCT00000059277	0.173001	-2.53115	0.0213866	down
ZNF488	ENSSSCG00000040893	ENSSSCT00000056270	2.01925	1.01382	0.0218456	up
KLF15	ENSSSCG00000036742	ENSSSCT00000041005;ENSSSCT00000050354	0.557172	-0.843805	0.0219886	down
PEX11G	ENSSSCG00000013569	ENSSSCT00000056998;ENSSSCT00000066223;ENSSSCT00000045077;ENSSSCT00000014821	1.67205	0.741621	0.0223767	up
ENSSSCG00000014368	MSTRG.6106	ENSSSCT00000065628;ENSSSCT00000015698	0.401173	-1.3177	0.0224308	down
CDH18	ENSSSCG00000026842	ENSSSCT00000044818;ENSSSCT00000028892	0.521697	-0.938717	0.0226179	down
FOXC2	ENSSSCG00000029296	ENSSSCT00000029063	1.68905	0.756209	0.0228078	up
CMKLR1	ENSSSCG00070002505	ENSSSCT00000044992	600.588	9.23023	0.0232288	up
HHIP	ENSSSCG00000009045	ENSSSCT00000049868;ENSSSCT00000049382	0.67774	-0.561197	0.0233068	down
MEP1B	ENSSSCG00000003732	ENSSSCT00000004132	2.20953	1.14374	0.0241138	up
PRRT1	ENSSSCG00000024403	ENSSSCT00000028503	12.8171	3.68	0.0251365	up
GRAP2	ENSSSCG00000000080	ENSSSCT00000045170	4.19859	2.06991	0.025713	up
FZD8	MSTRG.1222	ENSSSCT00000042865;ENSSSCT00000053966	1.56193	0.643329	0.0261	up
RAB17	ENSSSCG00000016328	ENSSSCT00000039314;ENSSSCT00000017781	316.732	8.30712	0.0261238	up
ENSSSCG00000034462	MSTRG.7086	ENSSSCT00000064508	0.000659909	-10.5654	0.0262565	down
CCNA1	MSTRG.1323	ENSSSCT00000059563	8.72509	3.12517	0.0263686	up
ENSSSCG00000035584	ENSSSCG00000035584	ENSSSCT00000050504;ENSSSCT00000058923;ENSSSCT00000039913	1.69311	0.759677	0.0265141	up
ENSSSCG00000014192	MSTRG.5946	ENSSSCT00000042846;ENSSSCT00000040077;ENSSSCT00000015506	1.85422	0.89081	0.0268342	up
ATP6V1E2	MSTRG.6854	ENSSSCT00000009242	2.00171	1.00123	0.0269176	up
ENSSSCG00000028810	MSTRG.10873	ENSSSCT00000030083	6.1771	2.62693	0.0275393	up
TMPRSS11A	MSTRG.10476	ENSSSCT00000052889;ENSSSCT00000051421;ENSSSCT00000009775	448.683	8.80955	0.0275895	up
ENSSSCG00000012175	MSTRG.11390	ENSSSCT00000032599	1311.69	10.3572	0.0280101	up
SLC26A3	ENSSSCG00000021813	ENSSSCT00000031097	0.500311	-0.999104	0.0297921	down
MFAP5	MSTRG.8142	ENSSSCT00000059209;ENSSSCT00000000722	1.73762	0.797114	0.0301224	up
ENSSSCG00000009103	ENSSSCG00000009103	ENSSSCT00000047368	16.2781	4.02486	0.0303278	up
TPBGL	ENSSSCG00000033899	ENSSSCT00000062199	0.00110035	-9.82783	0.0304535	down
ENSSSCG00000004572	ENSSSCG00000004572	ENSSSCT00000005051	0.491837	-1.02375	0.0307166	down
GSG1	ENSSSCG00000039316	ENSSSCT00000058525;ENSSSCT00000048112	0.207768	-2.26695	0.0307413	down
TTR	MSTRG.9284	ENSSSCT00000024562	0.479102	-1.06159	0.0311495	down
LRFN2	ENSSSCG00000001597	ENSSSCT00000001777	3.73207	1.89998	0.031542	up
ENSSSCG00000037349	ENSSSCG00000037349	ENSSSCT00000037802	1.6021	0.679962	0.0327505	up
PPP1R27	ENSSSCG00000037039	ENSSSCT00000055740	0.228905	-2.12718	0.0331981	down
ENSSSCG00000012645	ENSSSCG00000012645	ENSSSCT00000013826	362.962	8.50367	0.0333927	up
IFN-ALPHA-9	ENSSSCG00000036535	ENSSSCT00000005689	1.78868	0.838892	0.0334974	up
PACRG	ENSSSCG00000038153	ENSSSCT00000057322	0.597795	-0.742277	0.0341366	down
ENSSSCG00000039951	MSTRG.8343	ENSSSCT00000042932	3.11777	1.64051	0.0342088	up
ZC3H12B	ENSSSCG00000012367	ENSSSCT00000013524	0.129073	-2.95374	0.0344406	down
GFI1B	ENSSSCG00000005737	ENSSSCT00000006308	0.00431388	-7.8568	0.0347399	down
GUCA1A	ENSSSCG00000001636	ENSSSCT00000001820;ENSSSCT00000040774	0.590378	-0.76029	0.0348241	down
LMAN1L	ENSSSCG00000001899	ENSSSCT00000002127	6.39219	2.67631	0.0364038	up
VNN1	ENSSSCG00000004181	ENSSSCT00000004620	0.388805	-1.36288	0.0366725	down
ENSSSCG00000024051	MSTRG.2937	ENSSSCT00000024840	433.96	8.76142	0.0369366	up
CERS3	ENSSSCG00000004819	ENSSSCT00000005321	4.81401	2.26724	0.0378626	up
KCND3	ENSSSCG00000026680	ENSSSCT00000007428;ENSSSCT00000062965;ENSSSCT00000048134	0.179317	-2.47942	0.0379374	down
ENSSSCG00000016332	ENSSSCG00000016332	ENSSSCT00000054673;ENSSSCT00000060200;ENSSSCT00000017785	0.495357	-1.01346	0.0384895	down
SLC19A3	ENSSSCG00000021968	ENSSSCT00000037859;ENSSSCT00000037499	3.48649	1.80178	0.038702	up
ENSSSCG00000007365	MSTRG.4724	ENSSSCT00000008061	2.87856	1.52535	0.0389507	up
C4orf33	MSTRG.10577	ENSSSCT00000054291;ENSSSCT00000054273;ENSSSCT00000009934	2.59508	1.37578	0.0391569	up
NKX3-1	ENSSSCG00000031924	ENSSSCT00000058894	1.91255	0.935501	0.0393361	up
ATP2A1	ENSSSCG00000007805	ENSSSCT00000060474;ENSSSCT00000008553	0.581906	-0.781142	0.0405819	down
ENSSSCG00000040515	MSTRG.404	ENSSSCT00000037149	0.000483177	-11.0152	0.0408705	down
P2RX3	ENSSSCG00000029468	ENSSSCT00000031039	0.00150902	-9.37217	0.0416822	down
LMO2	MSTRG.5408	ENSSSCT00000014533	0.502111	-0.99392	0.0423148	down
SORCS3	ENSSSCG00000010617	ENSSSCT00000051369;ENSSSCT00000011613	0.00799445	-6.96678	0.0424815	down
USH2A	ENSSSCG00000038066	ENSSSCT00000059954	48.058	5.5867	0.0424967	up
ADTRP	ENSSSCG00000001048	ENSSSCT00000001142	8.86683	3.14842	0.0426305	up
HPD	MSTRG.3137	ENSSSCT00000062975	8.96553	3.16439	0.0427133	up
STK32C	ENSSSCG00000010761	ENSSSCT00000055680;ENSSSCT00000011773	0.130876	-2.93373	0.0428777	down
FAM50B	MSTRG.9508	ENSSSCT00000028061	0.0619004	-4.01391	0.0443146	down
LRRC14B	MSTRG.4502	ENSSSCT00000038979	1.52163	0.605619	0.0451163	up
STOX1	MSTRG.3427	ENSSSCT00000061669	1.59201	0.670846	0.0453787	up
TMCC2	ENSSSCG00000015287	ENSSSCT00000047552;ENSSSCT00000016658	1.50698	0.591664	0.0454739	up
HIGD1B	ENSSSCG00000017347	ENSSSCT00000018883	0.313207	-1.67481	0.0456202	down
ENSSSCG00000012470	ENSSSCG00000012470	ENSSSCT00000013637	0.000351249	-11.4752	0.0460565	down
ANKRD55	ENSSSCG00000016917	ENSSSCT00000040935;ENSSSCT00000018423	0.400386	-1.32054	0.0461808	down
RNF32	ENSSSCG00000016414	ENSSSCT00000017873;ENSSSCT00000047730	1.65875	0.730098	0.0473819	up
TTC36	ENSSSCG00000038839	ENSSSCT00000058481	14.1088	3.81852	0.0478559	up
ENSSSCG00000015773	ENSSSCG00000015773	ENSSSCT00000017174	1.96164	0.972057	0.0478658	up
IL17C	ENSSSCG00000040406	ENSSSCT00000046912	1191.76	10.2189	0.0480172	up
TRPV5	ENSSSCG00000016469	ENSSSCT00000057027;ENSSSCT00000054612;ENSSSCT00000062836;ENSSSCT00000017934	0.144517	-2.79069	0.0484018	down
NMUR2	ENSSSCG00000017076	ENSSSCT00000018592	0.133198	-2.90836	0.0486569	down
CDSN	ENSSSCG00000030903	ENSSSCT00000033574	0.0034749	-8.16881	0.0487473	down
IRS4	ENSSSCG00000031027	ENSSSCT00000034839	0.00511949	-7.60978	0.0493533	down
PHF7	MSTRG.2362	ENSSSCT00000012519	0.659694	-0.600131	0.0513788	down
ENSSSCG00000031943	ENSSSCG00000031943	ENSSSCT00000037625	1.78078	0.832509	0.0513815	up
ACAN	ENSSSCG00000001832	ENSSSCT00000042657;ENSSSCT00000064359	0.370683	-1.43174	0.0521602	down
LY6G5C	MSTRG.9676	ENSSSCT00000001553	0.288635	-1.79268	0.0522865	down
ENSSSCG00000037819	MSTRG.10395	ENSSSCT00000064749	0.294365	-1.76432	0.0523481	down
LAX1	ENSSSCG00000033768	ENSSSCT00000048402;ENSSSCT00000016644;ENSSSCT00000057419	1.54477	0.627391	0.0532402	up
ENSSSCG00000012812	MSTRG.11698	ENSSSCT00000033665;ENSSSCT00000030799;ENSSSCT00000014005	1.4713	0.557091	0.0537972	up
ENSSSCG00000040958	MSTRG.4324	ENSSSCT00000065116	0.617348	-0.695845	0.0538252	down
GAMT	MSTRG.5751	ENSSSCT00000026588;ENSSSCT00000048537	0.565413	-0.822624	0.0542345	down
ENSSSCG00000032167	ENSSSCG00000032167	ENSSSCT00000023519	4.10874	2.03869	0.054493	up
CCDC105	ENSSSCG00000013834	ENSSSCT00000015112	0.00207596	-8.91201	0.0545204	down
AP1M2	MSTRG.5631	ENSSSCT00000031515	0.0818479	-3.61091	0.054567	down
