# Supplementary material for: Visfatin Affects the Transcriptome of Porcine Luteal Cells during Early Pregnancy
Source: Int J Mol Sci. 2024 Feb 16;25(4):2339. doi: 10.3390/ijms25042339 (PMC10889815; doi:10.3390/ijms25042339)
Supplement: Supplementary file 1 [file ijms-25-02339-s001.zip › Supplementary_Table_S3-GO.xlsx]

## Sheet: Supplemantary_Table 4
GO Category	Term	GO Terms ID	Number of genes annotated in GO database	term_size	Annotated DEGs	Number of Intersected DEGs	Intersected DEGs
GO:MF	molecular function	GO:0003674	2.51e-06	16520	135	96	ACAN,ACTN2,ADGRE1,ADTRP,AP1M2,ARL4D,ATP10B,ATP2A1,ATP6V1E2,CCNA1,CDH18,CERS3,CHIT1,CLSTN2,CMKLR1,COL26A1,COL2A1,COQ7,CYP2C49,EFCAB12,ELAVL4,EME1,ENSSSCG00000012812,ENSSSCG00000016332,ENSSSCG00000024776,ENSSSCG00000025271,ENSSSCG00000028810,ENSSSCG00000032167,ENSSSCG00000035026,ENSSSCG00000035584,ENSSSCG00000037349,ENSSSCG00000037519,ENSSSCG00000038418,FANCG,FOXC2,FOXH1,FZD8,GAMT,GFI1B,GJC3,GK5,GL…
GO:MF	binding	GO:0005488	0.00132	12058	135	72	ACAN,ACTN2,ADGRE1,AP1M2,ARL4D,ATP10B,ATP2A1,CDH18,CERS3,CHIT1,CLSTN2,CMKLR1,COL2A1,COQ7,CYP2C49,EFCAB12,ELAVL4,EME1,ENSSSCG00000012812,ENSSSCG00000016332,ENSSSCG00000024776,ENSSSCG00000025271,ENSSSCG00000028810,ENSSSCG00000032167,ENSSSCG00000035026,ENSSSCG00000037349,ENSSSCG00000038418,FOXC2,FOXH1,FZD8,GFI1B,GLRA2,GRAP2,GRIN2B,GSG1,GUCA1A,HHIP,HJV,HOXC5,HOXC6,HPD,IFN-ALPHA-9,IL17C,IRS4,KCND3,KLF1…
GO:MF	transporter activity	GO:0005215	3.34e-05	1133	135	19	ATP10B,ATP2A1,ATP6V1E2,ENSSSCG00000035584,GJC3,GLRA2,GRIK1,GRIN2B,KCND3,KCNS3,NMUR2,P2RX3,PRELID3A,SIDT1,SLC19A3,SLC26A3,SLC51B,SLC6A13,TRPV5
GO:MF	transmembrane transporter activity	GO:0022857	0.000276	1047	135	17	ATP2A1,ATP6V1E2,ENSSSCG00000035584,GJC3,GLRA2,GRIK1,GRIN2B,KCND3,KCNS3,NMUR2,P2RX3,SIDT1,SLC19A3,SLC26A3,SLC51B,SLC6A13,TRPV5
GO:MF	monoatomic ion transmembrane transporter activity	GO:0015075	0.000944	668	135	13	ATP2A1,ATP6V1E2,ENSSSCG00000035584,GLRA2,GRIK1,GRIN2B,KCND3,KCNS3,NMUR2,P2RX3,SLC26A3,SLC6A13,TRPV5
GO:MF	inorganic molecular entity transmembrane transporter activity	GO:0015318	0.0124	610	135	11	ATP2A1,ATP6V1E2,ENSSSCG00000035584,GLRA2,GRIN2B,KCND3,KCNS3,NMUR2,SLC26A3,SLC6A13,TRPV5
GO:MF	passive transmembrane transporter activity	GO:0022803	0.00553	455	135	10	ENSSSCG00000035584,GJC3,GLRA2,GRIK1,GRIN2B,KCND3,KCNS3,NMUR2,P2RX3,TRPV5
GO:MF	channel activity	GO:0015267	0.00553	455	135	10	ENSSSCG00000035584,GJC3,GLRA2,GRIK1,GRIN2B,KCND3,KCNS3,NMUR2,P2RX3,TRPV5
GO:MF	monoatomic ion channel activity	GO:0005216	0.0152	408	135	9	ENSSSCG00000035584,GLRA2,GRIK1,GRIN2B,KCND3,KCNS3,NMUR2,P2RX3,TRPV5
GO:MF	extracellular ligand-gated monoatomic ion channel activity	GO:0005230	0.00462	72	135	5	ENSSSCG00000035584,GLRA2,GRIK1,GRIN2B,P2RX3
GO:MF	chloride transmembrane transporter activity	GO:0015108	0.0229	100	135	5	ENSSSCG00000035584,GLRA2,NMUR2,SLC26A3,SLC6A13
GO:MF	MHC protein binding	GO:0042287	0.0499	23	135	3	COL2A1,ENSSSCG00000025271,LAG3
GO:BP	biological process	GO:0008150	1.29e-06	18641	135	105	ACAN,ACTN2,ADGRE1,ADTRP,AP1M2,ARL4D,ATP10B,ATP2A1,ATP6V1E2,CAVIN4,CCNA1,CDH18,CDSN,CERS3,CHIT1,CLSTN2,CMKLR1,COL26A1,COL2A1,COQ7,ELAVL4,EME1,ENSSSCG00000012812,ENSSSCG00000024776,ENSSSCG00000028810,ENSSSCG00000035026,ENSSSCG00000035584,ENSSSCG00000037349,ENSSSCG00000037519,ENSSSCG00000038418,EXOSC6,FAIM,FAM50B,FANCG,FOXC2,FOXH1,FZD8,GAMT,GFI1B,GJC3,GK5,GLB1L2,GLRA2,GPR162,GRAP2,GRIK1,GRIN2B,GUCA1…
GO:BP	cellular process	GO:0009987	0.00452	17259	135	92	ACAN,ACTN2,ADGRE1,ADTRP,AP1M2,ARL4D,ATP10B,ATP2A1,ATP6V1E2,CAVIN4,CCNA1,CDH18,CERS3,CLSTN2,CMKLR1,COL26A1,COL2A1,COQ7,ELAVL4,EME1,ENSSSCG00000012812,ENSSSCG00000024776,ENSSSCG00000035026,ENSSSCG00000035584,ENSSSCG00000037349,EXOSC6,FAIM,FAM50B,FANCG,FOXC2,FOXH1,FZD8,GAMT,GFI1B,GJC3,GK5,GLRA2,GPR162,GRAP2,GRIK1,GRIN2B,GUCA1A,HCRTR1,HHIP,HIGD1B,HJV,HOXC5,HOXC6,HPD,IFN-ALPHA-9,IL17C,IRS4,KCND3,KCNS3…
GO:BP	biological regulation	GO:0065007	0.00405	11335	135	69	ACTN2,ADGRE1,ADTRP,ATP10B,ATP2A1,CAVIN4,CCNA1,CLSTN2,CMKLR1,COL2A1,COQ7,ELAVL4,EME1,ENSSSCG00000028810,ENSSSCG00000035026,ENSSSCG00000035584,EXOSC6,FAIM,FOXC2,FOXH1,FZD8,GAMT,GFI1B,GLRA2,GPR162,GRAP2,GRIK1,GRIN2B,GUCA1A,HCRTR1,HHIP,HJV,HOXC5,HOXC6,IFN-ALPHA-9,IL17C,IRS4,KCND3,KCNS3,KLF15,LAG3,LAX1,LMO2,LRFN2,LRFN5,LYPD3,NKX3-1,NMUR2,OCLN,P2RX3,PACRG,PEX11G,PPEF2,PRDM11,PRRT1,PTRH2,RAB17,RAMP1,SCA…
GO:BP	regulation of biological process	GO:0050789	0.0191	10840	135	65	ACTN2,ADGRE1,ADTRP,ATP2A1,CAVIN4,CCNA1,CLSTN2,CMKLR1,COL2A1,COQ7,ELAVL4,EME1,ENSSSCG00000028810,ENSSSCG00000035026,ENSSSCG00000035584,EXOSC6,FAIM,FOXC2,FOXH1,FZD8,GAMT,GFI1B,GLRA2,GPR162,GRAP2,GRIK1,GRIN2B,GUCA1A,HCRTR1,HHIP,HJV,HOXC5,HOXC6,IFN-ALPHA-9,IL17C,IRS4,KCND3,KCNS3,KLF15,LAG3,LAX1,LMO2,LRFN2,LRFN5,LYPD3,NKX3-1,NMUR2,OCLN,P2RX3,PACRG,PPEF2,PRDM11,PRRT1,PTRH2,RAB17,RAMP1,SCAND1,SLC6A13,SO…
GO:BP	regulation of cellular process	GO:0050794	0.012	9999	135	62	ACTN2,ADGRE1,ADTRP,ATP2A1,CAVIN4,CCNA1,CLSTN2,CMKLR1,COL2A1,COQ7,ELAVL4,EME1,ENSSSCG00000035026,ENSSSCG00000035584,EXOSC6,FAIM,FOXC2,FOXH1,FZD8,GFI1B,GLRA2,GPR162,GRAP2,GRIK1,GRIN2B,GUCA1A,HCRTR1,HHIP,HJV,HOXC5,HOXC6,IFN-ALPHA-9,IL17C,IRS4,KCND3,KCNS3,KLF15,LAG3,LAX1,LMO2,LRFN2,LRFN5,LYPD3,NKX3-1,NMUR2,OCLN,P2RX3,PACRG,PPEF2,PRRT1,PTRH2,RAB17,RAMP1,SCAND1,SLC6A13,SORCS3,STK32C,STOX1,TTR,VIPR2,VNN…
GO:BP	multicellular organismal process	GO:0032501	0.000651	6441	135	49	ACAN,ACTN2,ADTRP,ATP2A1,CERS3,CLSTN2,CMKLR1,COL26A1,COL2A1,COQ7,ELAVL4,ENSSSCG00000035026,ENSSSCG00000035584,EXOSC6,FANCG,FOXC2,FOXH1,GAMT,GFI1B,GLRA2,GRIN2B,GUCA1A,HCRTR1,HHIP,HOXC5,HOXC6,IFN-ALPHA-9,KCND3,KLF15,LAG3,LAX1,LRFN5,MFAP5,NKX3-1,NMUR2,NRSN1,OCLN,P2RX3,PPEF2,PRRT1,RAB17,RAMP1,RP9,SLC26A3,SORCS3,STOX1,TRPV5,VNN1,ZNF488
GO:BP	signaling	GO:0023052	0.00836	5974	135	44	ACTN2,ADGRE1,ADTRP,ATP2A1,CAVIN4,CLSTN2,CMKLR1,COL2A1,EME1,ENSSSCG00000035026,ENSSSCG00000035584,FOXC2,FOXH1,FZD8,GJC3,GLRA2,GPR162,GRAP2,GRIK1,GRIN2B,GUCA1A,HCRTR1,HHIP,HJV,IFN-ALPHA-9,IL17C,IRS4,KLF15,LAG3,LAX1,LRFN2,NKX3-1,NMUR2,P2RX3,PPEF2,PRRT1,RAMP1,SORCS3,STK32C,STOX1,TRPV5,TTR,VIPR2,VNN1
GO:BP	cell communication	GO:0007154	0.013	6074	135	44	ACTN2,ADGRE1,ADTRP,ATP2A1,CAVIN4,CLSTN2,CMKLR1,COL2A1,EME1,ENSSSCG00000035026,ENSSSCG00000035584,FOXC2,FOXH1,FZD8,GJC3,GLRA2,GPR162,GRAP2,GRIK1,GRIN2B,GUCA1A,HCRTR1,HHIP,HJV,IFN-ALPHA-9,IL17C,IRS4,KLF15,LAG3,LAX1,LRFN2,NKX3-1,NMUR2,P2RX3,PPEF2,PRRT1,RAMP1,SORCS3,STK32C,STOX1,TRPV5,TTR,VIPR2,VNN1
GO:BP	developmental process	GO:0032502	0.0324	4673	135	36	ACAN,ACTN2,ADTRP,CAVIN4,CDH18,CDSN,CERS3,CLSTN2,CMKLR1,COL26A1,COL2A1,ELAVL4,EXOSC6,FANCG,FOXC2,FOXH1,GAMT,GFI1B,HHIP,HOXC5,HOXC6,IFN-ALPHA-9,KLF15,LAG3,LRFN5,MFAP5,NKX3-1,NMUR2,NRSN1,RAB17,RAMP1,SLC26A3,STOX1,USH2A,VNN1,ZNF488
GO:BP	anatomical structure development	GO:0048856	0.0404	4331	135	34	ACAN,ACTN2,ADTRP,CDH18,CDSN,CERS3,CLSTN2,COL26A1,COL2A1,ELAVL4,EXOSC6,FANCG,FOXC2,FOXH1,GAMT,GFI1B,HHIP,HOXC5,HOXC6,IFN-ALPHA-9,KLF15,LAG3,LRFN5,MFAP5,NKX3-1,NMUR2,NRSN1,RAB17,RAMP1,SLC26A3,STOX1,USH2A,VNN1,ZNF488
GO:BP	transport	GO:0006810	0.00331	3678	135	33	ACTN2,ADTRP,AP1M2,ARL4D,ATP10B,ATP2A1,ATP6V1E2,ENSSSCG00000012812,ENSSSCG00000035584,GJC3,GLRA2,GRIK1,GRIN2B,KCND3,KCNS3,KLF15,LMAN1L,MEP1B,NKX3-1,NMUR2,OCLN,P2RX3,PRELID3A,PRRT1,RAB17,RAMP1,SIDT1,SLC19A3,SLC26A3,SLC51B,SLC6A13,TRPV5,TTR
GO:BP	establishment of localization	GO:0051234	0.00736	3816	135	33	ACTN2,ADTRP,AP1M2,ARL4D,ATP10B,ATP2A1,ATP6V1E2,ENSSSCG00000012812,ENSSSCG00000035584,GJC3,GLRA2,GRIK1,GRIN2B,KCND3,KCNS3,KLF15,LMAN1L,MEP1B,NKX3-1,NMUR2,OCLN,P2RX3,PRELID3A,PRRT1,RAB17,RAMP1,SIDT1,SLC19A3,SLC26A3,SLC51B,SLC6A13,TRPV5,TTR
GO:BP	regulation of biological quality	GO:0065008	0.000271	2026	135	25	ACTN2,ADTRP,ATP10B,CLSTN2,ELAVL4,ENSSSCG00000035584,FOXC2,GLRA2,GRIK1,GRIN2B,KCND3,LRFN2,LRFN5,NKX3-1,NMUR2,OCLN,P2RX3,PEX11G,PRRT1,RAB17,SLC26A3,SORCS3,STOX1,TRPV5,TTR
GO:BP	transmembrane transport	GO:0055085	0.000365	1359	135	20	ACTN2,ATP2A1,ATP6V1E2,ENSSSCG00000035584,GJC3,GLRA2,GRIK1,GRIN2B,KCND3,KCNS3,KLF15,NMUR2,OCLN,P2RX3,PRRT1,SLC19A3,SLC26A3,SLC51B,SLC6A13,TRPV5
GO:BP	monoatomic ion transport	GO:0006811	0.0147	1026	135	15	ACTN2,ATP2A1,ATP6V1E2,ENSSSCG00000035584,GLRA2,GRIK1,GRIN2B,KCND3,KCNS3,NMUR2,P2RX3,RAMP1,SLC26A3,SLC6A13,TRPV5
GO:BP	response to endogenous stimulus	GO:0009719	0.0409	1120	135	15	ACTN2,ADTRP,COL2A1,EME1,FOXC2,FOXH1,GLRA2,HHIP,HJV,IRS4,KLF15,LMO2,NKX3-1,P2RX3,SLC26A3
GO:BP	monoatomic ion transmembrane transport	GO:0034220	0.00807	852	135	14	ACTN2,ATP2A1,ATP6V1E2,ENSSSCG00000035584,GLRA2,GRIK1,GRIN2B,KCND3,KCNS3,NMUR2,P2RX3,SLC26A3,SLC6A13,TRPV5
GO:BP	inorganic ion transmembrane transport	GO:0098660	0.0105	752	135	13	ACTN2,ATP2A1,ATP6V1E2,ENSSSCG00000035584,GLRA2,GRIN2B,KCND3,KCNS3,NMUR2,P2RX3,SLC26A3,SLC6A13,TRPV5
GO:BP	regulation of membrane potential	GO:0042391	0.00657	319	135	9	ACTN2,ENSSSCG00000035584,GLRA2,GRIK1,GRIN2B,KCND3,P2RX3,SLC26A3,STOX1
GO:CC	cellular component	GO:0005575	1.23e-08	19509	135	110	ACAN,ACTN2,ADGRE1,ADTRP,AP1M2,ARL4D,ATP10B,ATP2A1,ATP6V1E2,C2CD4C,CAVIN4,CCNA1,CDH18,CDSN,CERS3,CHIT1,CLSTN2,CMKLR1,COL26A1,COL2A1,COQ7,CYP2C49,DDN,ELAVL4,EME1,ENSSSCG00000012645,ENSSSCG00000012812,ENSSSCG00000024776,ENSSSCG00000028810,ENSSSCG00000035026,ENSSSCG00000035584,ENSSSCG00000037349,ENSSSCG00000038418,EXOSC6,FAIM,FAM50B,FANCG,FOXC2,FOXH1,FZD8,GAMT,GFI1B,GJC3,GLRA2,GPR162,GRAP2,GRIK1,GRIN…
GO:CC	cellular anatomical entity	GO:0110165	3.45e-08	19140	135	108	ACAN,ACTN2,ADGRE1,ADTRP,AP1M2,ARL4D,ATP10B,ATP2A1,ATP6V1E2,C2CD4C,CAVIN4,CCNA1,CDH18,CDSN,CERS3,CHIT1,CLSTN2,CMKLR1,COL26A1,COL2A1,COQ7,CYP2C49,DDN,ELAVL4,EME1,ENSSSCG00000012812,ENSSSCG00000024776,ENSSSCG00000028810,ENSSSCG00000035026,ENSSSCG00000035584,ENSSSCG00000038418,EXOSC6,FAIM,FAM50B,FANCG,FOXC2,FOXH1,FZD8,GAMT,GFI1B,GJC3,GLRA2,GPR162,GRAP2,GRIK1,GRIN2B,GSG1,GUCA1A,HCRTR1,HHIP,HIGD1B,HJV,…
GO:CC	membrane	GO:0016020	6.22e-08	8975	135	68	ACTN2,ADGRE1,ADTRP,AP1M2,ARL4D,ATP10B,ATP2A1,ATP6V1E2,CAVIN4,CDH18,CERS3,CLSTN2,CMKLR1,COQ7,CYP2C49,DDN,ENSSSCG00000035026,ENSSSCG00000035584,ENSSSCG00000038418,FAIM,FANCG,FZD8,GJC3,GLRA2,GPR162,GRAP2,GRIK1,GRIN2B,GSG1,HCRTR1,HHIP,HIGD1B,HJV,HPD,KCND3,KCNS3,LAG3,LAX1,LMAN1L,LRFN2,LRFN5,LRRC3B,LY6G5C,LYPD3,MEP1B,NDUFB7,NMUR2,NRSN1,OCLN,P2RX3,PEX11G,PHF7,PRRT1,PTRH2,RAB17,RAMP1,SIDT1,SLC19A3,SLC26A…
GO:CC	cell periphery	GO:0071944	2.71e-07	5027	135	47	ACAN,ACTN2,ADGRE1,ADTRP,ARL4D,CAVIN4,CDH18,CLSTN2,CMKLR1,COL26A1,COL2A1,DDN,ENSSSCG00000035026,ENSSSCG00000035584,ENSSSCG00000038418,FANCG,GJC3,GLRA2,GRAP2,GRIK1,GRIN2B,GSG1,HCRTR1,HJV,KCND3,KCNS3,LAG3,LAX1,LRRC3B,LY6G5C,LYPD3,MFAP5,NMUR2,OCLN,PHF7,PRRT1,RAB17,RAMP1,SIDT1,SLC19A3,SLC26A3,SLC51B,SLC6A13,STOX1,TRPV5,USH2A,VIPR2
GO:CC	plasma membrane	GO:0005886	6.92e-05	4636	135	40	ACTN2,ADGRE1,ADTRP,ARL4D,CAVIN4,CDH18,CLSTN2,CMKLR1,DDN,ENSSSCG00000035026,ENSSSCG00000035584,ENSSSCG00000038418,FANCG,GJC3,GLRA2,GRAP2,GRIK1,GRIN2B,GSG1,HCRTR1,HJV,KCND3,KCNS3,LAG3,LAX1,LY6G5C,LYPD3,NMUR2,OCLN,PHF7,PRRT1,RAB17,RAMP1,SIDT1,SLC19A3,SLC26A3,SLC51B,SLC6A13,TRPV5,VIPR2
GO:CC	cell junction	GO:0030054	0.006	1411	135	17	ACAN,ACTN2,CDH18,CLSTN2,ENSSSCG00000035584,GJC3,GLRA2,GRIK1,GRIN2B,HOXC5,KCND3,LRFN2,LRFN5,OCLN,P2RX3,PRRT1,SORCS3
GO:CC	membrane protein complex	GO:0098796	0.0131	1066	135	14	AP1M2,ATP6V1E2,CDH18,ENSSSCG00000035584,GJC3,GLRA2,GRIN2B,HJV,KCND3,KCNS3,MEP1B,NDUFB7,RAMP1,TRPV5
GO:CC	synapse	GO:0045202	0.0357	890	135	12	ACAN,CLSTN2,ENSSSCG00000035584,GLRA2,GRIK1,GRIN2B,KCND3,LRFN2,LRFN5,P2RX3,PRRT1,SORCS3
GO:CC	cell surface	GO:0009986	0.00741	634	135	11	ADTRP,CLSTN2,ENSSSCG00000038418,HHIP,HJV,LAG3,LRFN2,LRFN5,LY6G5C,RAMP1,ZPLD1
GO:CC	plasma membrane region	GO:0098590	0.0447	777	135	11	ADTRP,CAVIN4,CLSTN2,ENSSSCG00000035584,GLRA2,GRIK1,GRIN2B,OCLN,PRRT1,RAB17,SLC51B
GO:CC	transporter complex	GO:1990351	0.0143	351	135	8	ATP10B,ENSSSCG00000035584,GLRA2,GRIN2B,KCND3,KCNS3,NDUFB7,TRPV5
GO:CC	postsynapse	GO:0098794	0.0143	351	135	8	CLSTN2,ENSSSCG00000035584,GLRA2,GRIK1,GRIN2B,P2RX3,PRRT1,SORCS3
GO:CC	postsynaptic membrane	GO:0045211	0.00275	132	135	6	CLSTN2,ENSSSCG00000035584,GLRA2,GRIK1,GRIN2B,PRRT1
GO:CC	synaptic membrane	GO:0097060	0.0134	175	135	6	CLSTN2,ENSSSCG00000035584,GLRA2,GRIK1,GRIN2B,PRRT1
KEGG	Neuroactive ligand-receptor interaction	KEGG:04080	0.0294	256	135	7	ENSSSCG00000035584,GLRA2,GRIK1,GRIN2B,HCRTR1,NMUR2,P2RX3
