# Supplementary material for: Visfatin Affects the Transcriptome of Porcine Luteal Cells during Early Pregnancy
Source: Int J Mol Sci. 2024 Feb 16;25(4):2339. doi: 10.3390/ijms25042339 (PMC10889815; doi:10.3390/ijms25042339)
Supplement: Supplementary file 1 [file ijms-25-02339-s001.zip › Supplementary_Table_S4-lncRNA.xlsx]

## Sheet: Arkusz1
Type	class_code	chr	strand	start	end	transcript_name	num_exons	length	gene_id	gene_name	log2(fc)	pval	regulation
Novel	o	chr1	-	179671717	179686694	MSTRG.579.3	2	532	MSTRG.579	RF00017	23.7215	3.63823e-23	up
Novel	o	chr7	+	78551519	78551853	MSTRG.10127.1	2	297	MSTRG.10127	CCNB1IP1	-22.2133	1.03876e-22	down
Novel	o	chr12	-	34888165	34903180	MSTRG.1840.50	3	614	MSTRG.1840	RF01848	-20.2564	0.000700873	down
Novel	u	chr8	-	54237753	54238364	MSTRG.10451.2	2	515	MSTRG.10451	.	-17.9083	3.17703e-18	down
Novel	o	chr12	-	34885703	34903180	MSTRG.1840.17	4	837	MSTRG.1840	RF01848	-17.2798	1.45306e-17	down
Novel	u	chr2	-	6750352	6757496	MSTRG.5227.4	2	7118	MSTRG.5227	.	-16.4977	4.02428e-21	down
Novel	o	chr12	-	34885703	34903180	MSTRG.1840.16	4	823	MSTRG.1840	RF01848	-16.1282	6.45922e-17	down
Novel	o	chr12	-	34888166	34903180	MSTRG.1840.64	3	614	MSTRG.1840	RF01848	-14.2632	2.12067e-14	down
Novel	o	chr12	-	34888166	34903180	MSTRG.1840.58	3	614	MSTRG.1840	RF01848	-13.0438	0.0187034	down
Novel	o	chr12	-	34888165	34903180	MSTRG.1840.55	3	612	MSTRG.1840	RF01848	-12.8217	7.70375e-13	down
Novel	i	chr4	-	71996238	71997870	MSTRG.7292.1	2	1590	MSTRG.7292	ASPH	-10.4685	0.0485709	down
Novel	o	chr12	-	34885602	34903180	MSTRG.1840.12	4	957	MSTRG.1840	RF01848	-6.42206	0.0302241	down
Novel	i	chr1	-	161336796	161362529	MSTRG.513.1	2	25516	MSTRG.513	CCBE1	-5.66168	0.0307116	down
Novel	o	chr12	-	34887682	34903180	MSTRG.1840.30	3	1134	MSTRG.1840	RF01848	-4.94539	0.00388403	down
Novel	j	chr2	+	137084032	137135171	MSTRG.6050.2	4	649	MSTRG.6050	PCBD2	-3.08876	0.0349498	down
Novel	u	chr11	.	48317418	48317635	MSTRG.1421.1	1	218	MSTRG.1421	.	-1.29079	0.0267627	down
Novel	o	chr6	+	62177360	62215079	MSTRG.8874.1	3	1280	MSTRG.8874	ENSSSCG00000037571	1.61659	0.0153213	up
Novel	x	chr10	+	27078242	27078736	MSTRG.1105.2	2	411	MSTRG.1105	C9orf3	1.74762	0.039852	up
Novel	o	chrX	+	59299118	59309995	MSTRG.11508.2	3	10347	MSTRG.11508	RF01880	3.52995	0.0510994	up
Novel	u	chr18	+	32644941	32646727	MSTRG.5006.2	2	1073	MSTRG.5006	.	6.4573	0.0392828	up
Novel	o	chr12	-	34888113	34903180	MSTRG.1840.36	3	705	MSTRG.1840	RF01848	7.36876	0.00487453	up
Novel	o	chr1	-	179671801	179686694	MSTRG.579.10	2	431	MSTRG.579	RF00017	9.14735	0.00159604	up
Novel	i	chr1	+	161372621	161385562	MSTRG.515.2	2	12891	MSTRG.515	CCBE1	10.6613	1.92822e-14	up
Novel	o	chr12	-	34885476	34903180	MSTRG.1840.2	4	1045	MSTRG.1840	RF01848	12.453	1.58671e-12	up
Novel	u	chr16	-	6385080	6390809	MSTRG.4259.1	2	5701	MSTRG.4259	.	12.4915	3.70733e-15	up
Novel	x	chr2	-	1381838	1384350	MSTRG.5138.2	6	2118	MSTRG.5138	RF01973	12.751	7.00583e-14	up
Novel	o	chr12	-	34887954	34903180	MSTRG.1840.35	3	835	MSTRG.1840	RF01848	12.8819	0.013714	up
Novel	o	chr12	-	34885602	34903180	MSTRG.1840.11	3	754	MSTRG.1840	RF01848	13.686	5.95486e-05	up
Novel	o	chr12	-	34888165	34903180	MSTRG.1840.51	3	613	MSTRG.1840	RF01848	13.7609	4.41317e-13	up
Novel	o	chr12	-	34885718	34903180	MSTRG.1840.19	4	800	MSTRG.1840	RF01848	14.0492	9.62571e-14	up
Novel	o	chr12	-	34888166	34903180	MSTRG.1840.67	3	629	MSTRG.1840	RF01848	14.9613	1.20434e-13	up
Novel	o	chr12	-	34888165	34903180	MSTRG.1840.49	3	613	MSTRG.1840	RF01848	15.1443	1.47671e-13	up
Novel	o	chr12	-	34885718	34903180	MSTRG.1840.18	4	802	MSTRG.1840	RF01848	15.7676	1.43924e-15	up
Novel	o	chr12	-	34888165	34903180	MSTRG.1840.47	3	658	MSTRG.1840	RF01848	16.0417	1.23096e-15	up
Novel	o	chr12	-	34888162	34903180	MSTRG.1840.45	3	628	MSTRG.1840	RF01848	16.4785	4.57724e-16	up
Novel	o	chr12	-	34888165	34903180	MSTRG.1840.52	3	619	MSTRG.1840	RF01848	19.4432	2.15401e-19	up
Novel	o	chr1	-	179671800	179686694	MSTRG.579.6	2	403	MSTRG.579	RF00017	20.9174	1.05908e-20	up
Know	0	chr16	-	17978557	17983966	ENSSSCT00000061838	5	2424	MSTRG.4262	ENSSSCG00000040251	-11.0705	3.84981e-13	down
Know	0	chr2	-	127279958	127522152	ENSSSCT00000065694	4	1319	MSTRG.5994	ENSSSCG00000040936	-1.36733	0.0259778	down
Know	0	chr9	-	29035134	29088804	ENSSSCT00000065868	4	843	ENSSSCG00000039906	ENSSSCG00000039906	10.4916	0.0465388	up
