# Supplementary material for: Visfatin Affects the Transcriptome of Porcine Luteal Cells during Early Pregnancy
Source: Int J Mol Sci. 2024 Feb 16;25(4):2339. doi: 10.3390/ijms25042339 (PMC10889815; doi:10.3390/ijms25042339)
Supplement: Supplementary file 1 [file ijms-25-02339-s001.zip › Supplementary_Table_S5-DASs.xlsx]

## Sheet: Arkusz1
GeneID	geneSymbol	chr	strand	1stexonStart_0base	1stexonEnd	2ndExonStart_0base	2ndExonEnd	upstreamES	upstreamEE	downstreamES	downstreamEE	PValue	FDR	IncLevelDifference	DAS type
"ENSSSCG00000010674"		chr14	-	128397470	128397592	N/A	N/A	128397470	128397532	128401990	128402218	4.80463e-06	0.001572978	0.247	A3SS
"ENSSSCG00000013235"	"MADD"	chr2	-	15272168	15274126	N/A	N/A	15272168	15272215	15276197	15276304	2.69377e-06	0.001572978	-0.119	A3SS
"ENSSSCG00000010876"	"DESI2"	chr10	+	17401872	17402014	N/A	N/A	17401877	17402014	17396896	17396969	8.17132e-06	0.001572978	-0.175	A3SS
"ENSSSCG00000014223"	"COMMD10"	chr2	+	120427815	120429907	N/A	N/A	120429512	120429907	120426007	120426067	6.50348e-06	0.001572978	-0.258	A3SS
"ENSSSCG00000036679"	"SORBS2"	chr15	-	46673659	46673784	N/A	N/A	46673659	46673715	46674030	46674057	1.05436e-05	0.001600811	-0.268	A3SS
"ENSSSCG00000013235"	"MADD"	chr2	-	15272168	15274032	N/A	N/A	15272168	15272215	15276197	15276304	1.24738e-05	0.001600811	-0.306	A3SS
"ENSSSCG00000010011"	"TCN2"	chr14	+	47502714	47503425	N/A	N/A	47503207	47503425	47496305	47496400	1.65875e-05	0.001824626	0.109	A3SS
"ENSSSCG00000013426"	"PWWP3A"	chr2	-	77107548	77109201	N/A	N/A	77107548	77107619	77109772	77109901	3.50732e-05	0.003375796	0.108	A3SS
"ENSSSCG00000013362"	"UEVLD"	chr2	+	40652440	40652611	N/A	N/A	40652466	40652611	40644228	40644331	4.95324e-05	0.004237772	0.042	A3SS
"ENSSSCG00000008404"	"MTIF2"	chr3	+	85955871	85956674	N/A	N/A	85956505	85956674	85948549	85949021	9.13528e-05	0.007034163	0.109	A3SS
"ENSSSCG00000000107"		chr5	+	9598608	9598696	N/A	N/A	9598611	9598696	9594986	9595143	0.000173486	0.010758710	0.120	A3SS
"ENSSSCG00000014239"	"CEP120"	chr2	-	126929538	126929619	N/A	N/A	126929538	126929616	126929869	126929982	0.000173974	0.010758710	0.197	A3SS
"ENSSSCG00000025984"	"TTLL5"	chr7	+	98955044	98955232	N/A	N/A	98955047	98955232	98949382	98949784	0.000218458	0.012015176	-0.147	A3SS
"ENSSSCG00000013427"	"CIRBP"	chr2	-	77193064	77193206	N/A	N/A	77193064	77193173	77194243	77194319	0.000275659	0.013266101	0.104	A3SS
"ENSSSCG00000012955"	"KLC2"	chr2	-	6125882	6126157	N/A	N/A	6125882	6126121	6126962	6126969	0.000576963	0.024681173	0.270	A3SS
"ENSSSCG00000029097"	"RCC1"	chr6	+	85557017	85558168	N/A	N/A	85557980	85558168	85556399	85556481	0.00076939	0.031180520	-0.377	A3SS
"ENSSSCG00000008055"	"TEDC2"	chr3	-	39580997	39581278	N/A	N/A	39580997	39581188	39581614	39581716	0.000981745	0.035997309	0.240	A3SS
"ENSSSCG00000013786"	"ZNF333"	chr2	-	64600299	64600398	N/A	N/A	64600299	64600395	64601229	64601353	0.00104985	0.036744811	0.112	A3SS
"ENSSSCG00000027709"	"PARP9"	chr13	+	137967931	137968073	N/A	N/A	137967931	137967965	137970211	137971047	5.99927e-06	0.003107620	-0.487	A5SS
"ENSSSCG00000027898"	"ATP2B1"	chr5	+	92936005	92936703	N/A	N/A	92936005	92936091	92992679	92993106	2.25879e-05	0.005850268	-0.189	A5SS
"ENSSSCG00000038440"	"GTPBP3"	chr2	-	60354461	60354548	N/A	N/A	60354486	60354548	60354165	60354368	8.66623e-05	0.014375523	-0.149	A5SS
"ENSSSCG00000009090"	"KIAA1109"	chr8	-	101770638	101770840	N/A	N/A	101770743	101770840	101768447	101768609	0.000128003	0.014375523	0.141	A5SS
"ENSSSCG00000000754"	"RAD52"	chr5	-	68160406	68160964	N/A	N/A	68160837	68160964	68158400	68158502	0.00013876	0.014375523	-0.154	A5SS
"ENSSSCG00000004845"	"FAN1"	chr1	-	143961331	143961793	N/A	N/A	143961460	143961793	143959204	143960599	0.000473789	0.040434689	-0.205	A5SS
"ENSSSCG00000003586"	"EPB41"	chr6	+	85989695	85989746	N/A	N/A	85989695	85989731	86013725	86013854	0.000546415	0.040434689	0.384	A5SS
"ENSSSCG00000003630"	"AGO3"	chr6	+	92047219	92047937	N/A	N/A	92047219	92047401	92048161	92048296	0.00065059	0.042125702	-0.142	A5SS
"ENSSSCG00000013857"	"EPS15L1"	chr2	+	61214934	61214995	61221962	61222095	61209859	61209996	61242499	61243118	2.7253e-07	0.001299151	0.231	MXE
"ENSSSCG00000006350"		chr4	-	88885838	88886096	88985517	88985775	88879993	88880248	88988306	88988327	3.17823e-06	0.007575324	0.145	MXE
"ENSSSCG00000034059"	"ST3GAL3"	chr6	-	167436180	167436273	167463215	167463258	167392075	167392170	167558607	167558752	1.01878e-05	0.011380584	-0.099	MXE
"ENSSSCG00000017792"	"CORO6"	chr12	-	45808723	45808843	45809226	45809346	45808177	45808282	45809960	45810142	1.24178e-05	0.011380584	0.250	MXE
"ENSSSCG00000001779"	"ZFAND6"	chr7	+	49003744	49003905	49010453	49010575	48967507	48967688	49019207	49019378	1.32758e-05	0.011380584	-0.161	MXE
"ENSSSCG00000034059"	"ST3GAL3"	chr6	-	167463215	167463258	167480887	167480935	167392075	167392170	167558607	167558752	1.43242e-05	0.011380584	0.142	MXE
"ENSSSCG00000003137"	"PLEKHA4"	chr6	-	54160629	54160710	54161141	54161189	54160385	54160535	54162929	54163016	2.89167e-05	0.017230714	0.193	MXE
"ENSSSCG00000011854"	"LRCH3"	chr13	+	134506030	134506084	134510146	134510218	134504457	134504508	134515276	134515325	5.71274e-05	0.020769908	-0.196	MXE
"ENSSSCG00000005221"	"SPATA6L"	chr1	+	217312191	217312233	217328000	217328125	217308904	217308953	217331109	217331187	5.90687e-05	0.020769908	-0.273	MXE
"ENSSSCG00000020954"	"PCGF6"	chr14	-	114262533	114262620	114269053	114269152	114249806	114251045	114277903	114277931	0.00010427	0.029238517	0.319	MXE
"ENSSSCG00000001908"	"CCDC33"	chr7	-	59196719	59196806	59197378	59197474	59191084	59191235	59197808	59197975	0.000181623	0.046710259	0.255	MXE
"ENSSSCG00000028952"	"SLC10A6"	chr8	+	132016502	132016678	132020158	132020316	132013356	132013445	132021770	132021952	0.000190932	0.046710259	-0.383	MXE
"ENSSSCG00000000874"	"GAS2L3"	chr5	-	83579962	83580078	83581008	83581177	83575304	83575446	83589075	83589118	0.000195973	0.046710259	0.197	MXE
"ENSSSCG00000009823"	"VPS29"	chr14	-	31864634	31867488	N/A	N/A	31864634	31864826	31867476	31867488	1.75999e-09	8.94076e-07	0.266	RI
"ENSSSCG00000012123"	"RAB9A"	chrX	+	10343687	10344448	N/A	N/A	10343687	10344237	10344332	10344448	2.17766e-08	8.2969e-06	0.274	RI
"ENSSSCG00000010274"	"SGPL1"	chr14	+	73777818	73781459	N/A	N/A	73777818	73780517	73780623	73781459	9.87924e-08	3.01119e-05	0.253	RI
"ENSSSCG00000040636"	"KRT80"	chr5	-	17482096	17484892	N/A	N/A	17482096	17484701	17484836	17484892	4.87294e-07	0.000113595	-0.450	RI
"ENSSSCG00000013895"	"MAST3"	chr2	-	59680627	59681514	N/A	N/A	59680627	59680706	59681441	59681514	2.14292e-06	0.000408226	0.201	RI
"ENSSSCG00000012123"	"RAB9A"	chrX	+	10343687	10344237	N/A	N/A	10343687	10343776	10344171	10344237	5.04807e-06	0.000835622	0.125	RI
"ENSSSCG00000011182"	"ASTE1"	chr13	+	1437159	1438485	N/A	N/A	1437159	1438092	1438251	1438485	5.48309e-06	0.000835622	0.141	RI
"ENSSSCG00000015883"	"MARCH7"	chr15	+	66690007	66693712	N/A	N/A	66690007	66690140	66693598	66693712	1.33693e-05	0.00169791	0.111	RI
"ENSSSCG00000014820"	"FCHSD2"	chr9	-	7373557	7373939	N/A	N/A	7373557	7373735	7373855	7373939	1.46319e-05	0.00171531	0.119	RI
"ENSSSCG00000008274"		chr3	+	68669331	68671239	N/A	N/A	68669331	68670938	68671105	68671239	1.87979e-05	0.00204629	0.187	RI
"ENSSSCG00000033920"	"CTU2"	chr6	-	967803	968094	N/A	N/A	967803	967907	968002	968094	3.61649e-05	0.00367435	-0.100	RI
"ENSSSCG00000039541"	"ANKRD11"	chr6	+	595044	595744	N/A	N/A	595044	595141	595573	595744	5.23441e-05	0.00475429	-0.245	RI
"ENSSSCG00000031876"	"TMEM159"	chr3	-	24908098	24908455	N/A	N/A	24908098	24908295	24908426	24908455	5.30335e-05	0.00475429	-0.466	RI
"ENSSSCG00000027709"	"PARP9"	chr13	+	137967931	137971047	N/A	N/A	137967931	137967965	137970211	137971047	9.04114e-05	0.00765483	-0.394	RI
"ENSSSCG00000011389"	"AMIGO3"	chr13	-	32251807	32252313	N/A	N/A	32251807	32251966	32252170	32252313	0.000204553	0.0155869	0.274	RI
"ENSSSCG00000012510"	"ARMCX2"	chrX	-	83217145	83218177	N/A	N/A	83217145	83217209	83217760	83218177	0.000221764	0.0160937	0.161	RI
"ENSSSCG00000028735"	"DDX51"	chr14	+	23265615	23265915	N/A	N/A	23265615	23265761	23265843	23265915	0.00028474	0.0197247	0.138	RI
"ENSSSCG00000023994"	"ARMC9"	chr15	+	132098950	132103637	N/A	N/A	132098950	132099120	132100525	132103637	0.000576598	0.0351494	0.469	RI
"ENSSSCG00000000204"	"PRPF40B"	chr5	+	15591576	15596650	N/A	N/A	15591576	15591720	15591820	15596650	0.000625521	0.0366651	-0.392	RI
"ENSSSCG00000013246"	"C11orf49"	chr2	-	15402601	15403665	N/A	N/A	15402601	15403325	15403601	15403665	0.000892119	0.0462277	-0.139	RI
"ENSSSCG00000011127"	"TAF3"	chr10	-	63425177	63428295	N/A	N/A	63425177	63425284	63428039	63428295	0.000940326	0.0462277	-0.312	RI
"ENSSSCG00000009435"	"NAA16"	chr11	-	25571872	25571899	N/A	N/A	25563086	25563193	25573446	25573566	3.16373e-10	9.40324e-06	-0.556	SE
"ENSSSCG00000004674"		chr1	+	126565715	126565887	N/A	N/A	126562605	126562812	126566017	126566137	8.77775e-10	1.28145e-05	0.353	SE
"ENSSSCG00000039094"	"PLEC"	chr4	+	689805	690042	N/A	N/A	689478	689733	690124	690537	1.29344e-09	1.28145e-05	-0.389	SE
"ENSSSCG00000013083"	"CPSF7"	chr2	+	10096475	10096694	N/A	N/A	10088340	10088449	10097977	10098150	3.75861e-09	2.79283e-05	-0.193	SE
"ENSSSCG00000004873"	"FBXO15"	chr1	+	149871807	149872017	N/A	N/A	149866632	149866737	149873656	149873783	1.69911e-08	8.41685e-05	-0.594	SE
"ENSSSCG00000004901"	"PIGN"	chr1	+	159328597	159328719	N/A	N/A	159325914	159326167	159331176	159331275	1.52229e-08	8.41685e-05	-0.247	SE
"ENSSSCG00000035479"	"DISP1"	chr10	+	11527242	11527303	N/A	N/A	11526657	11526735	11603221	11603322	1.05273e-07	0.000417316	0.344	SE
"ENSSSCG00000034894"	"NKAIN3"	chr4	-	71061519	71061589	N/A	N/A	71050344	71052712	71091698	71091759	1.6755e-07	0.000497991	-0.136	SE
"ENSSSCG00000009823"	"VPS29"	chr14	-	31867476	31867488	N/A	N/A	31864634	31864826	31869511	31869514	1.65261e-07	0.000497991	-0.417	SE
"ENSSSCG00000008576"		chr3	+	113443269	113443290	N/A	N/A	113437400	113437497	113466658	113466818	2.24165e-07	0.000555219	-0.174	SE
"ENSSSCG00000024793"	"PORCN"	chrX	+	42657727	42657745	N/A	N/A	42657481	42657612	42659800	42659926	3.02249e-07	0.000561465	-0.103	SE
"ENSSSCG00000025305"	"RNASEH1"	chr3	+	131272889	131272989	N/A	N/A	131270076	131270192	131274076	131274131	2.86624e-07	0.000561465	0.188	SE
"ENSSSCG00000017895"	"RABEP1"	chr12	-	51680467	51680596	N/A	N/A	51657942	51658146	51718807	51719061	2.6774e-07	0.000561465	-0.217	SE
"ENSSSCG00000010122"	"CDC45"	chr14	+	51146086	51146185	N/A	N/A	51145706	51145838	51146796	51146958	3.21223e-07	0.000561611	0.111	SE
"ENSSSCG00000003747"	"KIAA1328"	chr6	+	120925078	120925186	N/A	N/A	120911106	120911780	120977108	120977287	4.4156e-07	0.000690739	0.113	SE
"ENSSSCG00000035969"	"THRA"	chr12	-	22281878	22281979	N/A	N/A	22279549	22279697	22282528	22282596	5.18252e-07	0.000733499	0.111	SE
"ENSSSCG00000014800"	"RNF121"	chr9	+	6532281	6532319	N/A	N/A	6488480	6488882	6536331	6536473	8.3862e-07	0.00110872	0.109	SE
"ENSSSCG00000029227"	"LDB2"	chr8	-	11645335	11645478	N/A	N/A	11642193	11642424	11648521	11648673	8.57968e-07	0.00110872	-0.303	SE
"ENSSSCG00000006508"	"ASH1L"	chr4	+	94405983	94406163	N/A	N/A	94391004	94391746	94418168	94418263	9.32492e-07	0.00115481	-0.203	SE
"ENSSSCG00000006101"		chr4	+	42310818	42310864	N/A	N/A	42306044	42306146	42327945	42328140	1.28023e-06	0.0014635	-0.509	SE
"ENSSSCG00000040550"	"CASC1"	chr5	+	48635118	48635279	N/A	N/A	48632148	48632224	48638086	48638243	1.52077e-06	0.0016143	0.144	SE
"ENSSSCG00000021457"	"ZBTB8A"	chr6	+	88956152	88956322	N/A	N/A	88952417	88953241	88959916	88960598	1.58302e-06	0.00162243	0.162	SE
"ENSSSCG00000035686"		chr5	-	21699331	21699426	N/A	N/A	21685475	21685571	21700515	21700716	1.74557e-06	0.0017294	0.166	SE
"ENSSSCG00000015944"	"TLK1"	chr15	-	77251048	77251120	N/A	N/A	77234641	77234721	77328811	77328950	1.90602e-06	0.00182744	-0.153	SE
"ENSSSCG00000038487"	"TMPO"	chr5	-	85322430	85322526	N/A	N/A	85321918	85322029	85331879	85331977	2.35149e-06	0.00205562	-0.185	SE
"ENSSSCG00000009373"	"SLC25A15"	chr11	+	15543446	15543605	N/A	N/A	15538622	15538760	15545447	15547471	2.42257e-06	0.00205725	0.160	SE
"ENSSSCG00000007853"	"LYRM1"	chr3	-	25136652	25136811	N/A	N/A	25131791	25131884	25150972	25151119	2.61294e-06	0.00209897	0.189	SE
"ENSSSCG00000025711"	"MEIOB"	chr3	+	40121707	40121809	N/A	N/A	40117425	40118148	40125017	40125171	2.58621e-06	0.00209897	0.208	SE
"ENSSSCG00000039216"	"CENPN"	chr6	-	7253817	7254008	N/A	N/A	7249854	7250046	7254822	7254870	3.29718e-06	0.00257892	-0.124	SE
"ENSSSCG00000014184"	"PAM"	chr2	+	108534294	108534348	N/A	N/A	108528510	108528564	108535063	108536190	3.6636e-06	0.00279204	0.214	SE
"ENSSSCG00000010604"	"SH3PXD2A"	chr14	-	114581877	114581922	N/A	N/A	114575276	114575408	114602796	114602825	4.2203e-06	0.00291711	0.202	SE
"ENSSSCG00000013585"	"EVI5L"	chr2	-	71336920	71337049	N/A	N/A	71335090	71335231	71340072	71340213	4.39337e-06	0.00296772	-0.113	SE
"ENSSSCG00000023666"	"CTSB"	chr14	-	15028441	15028581	N/A	N/A	15023337	15023489	15034676	15035086	4.81412e-06	0.00317967	0.253	SE
"ENSSSCG00000031759"	"TM6SF2"	chr2	+	58620604	58620708	N/A	N/A	58620437	58620535	58621078	58621161	5.48093e-06	0.00346605	0.171	SE
"ENSSSCG00000023666"	"CTSB"	chr14	-	15029909	15030004	N/A	N/A	15023337	15023489	15034676	15034765	5.45371e-06	0.00346605	0.330	SE
"ENSSSCG00000016743"	"OGDH"	chr18	-	50641752	50641797	N/A	N/A	50632983	50633099	50647847	50647938	5.75745e-06	0.00349475	-0.241	SE
"ENSSSCG00000006038"	"ZFPM2"	chr4	-	31986601	31986662	N/A	N/A	31972147	31972249	31996067	31996226	5.76147e-06	0.00349475	0.172	SE
"ENSSSCG00000009435"	"NAA16"	chr11	-	25570356	25570452	N/A	N/A	25563086	25563193	25573446	25573566	6.20939e-06	0.00369111	-0.227	SE
"ENSSSCG00000004663"	"SEMA6D"	chr1	-	123993052	123993208	N/A	N/A	123987529	123991304	123995146	123995208	6.43644e-06	0.00375105	-0.474	SE
"ENSSSCG00000013235"	"MADD"	chr2	-	15272697	15274126	N/A	N/A	15272168	15272215	15276197	15276304	7.2667e-06	0.00407511	-0.178	SE
"ENSSSCG00000003772"		chr6	+	135651326	135651458	N/A	N/A	135606204	135606349	135719849	135719988	7.43064e-06	0.00408988	0.263	SE
"ENSSSCG00000005494"	"TNC"	chr1	-	255572536	255572809	N/A	N/A	255554135	255554258	255576807	255577080	8.75131e-06	0.00472921	0.312	SE
"ENSSSCG00000003859"	"TUT4"	chr6	+	159736001	159736121	N/A	N/A	159725667	159725794	159740009	159740184	8.94101e-06	0.00474544	0.180	SE
"ENSSSCG00000010943"	"C9orf3"	chr10	-	27240812	27240919	N/A	N/A	27213590	27213693	27248522	27248712	9.24013e-06	0.00481816	-0.248	SE
"ENSSSCG00000038873"	"SLMAP"	chr13	+	39672276	39672339	N/A	N/A	39666904	39666955	39685540	39685600	1.05386e-05	0.00530894	-0.219	SE
"ENSSSCG00000021774"		chr13	-	100806197	100806279	N/A	N/A	100777898	100777995	100807521	100807570	1.04383e-05	0.00530894	-0.422	SE
"ENSSSCG00000012264"		chrX	+	41094261	41094305	N/A	N/A	41091033	41091380	41095365	41096180	1.11422e-05	0.0055195	-0.459	SE
"ENSSSCG00000012234"	"SRPX"	chrX	-	34138774	34138834	N/A	N/A	34131421	34131613	34198172	34198641	1.24583e-05	0.00578573	-0.120	SE
"ENSSSCG00000006071"	"VPS13B"	chr4	-	37440438	37440580	N/A	N/A	37436587	37436996	37442220	37442335	1.21262e-05	0.00578573	0.282	SE
"ENSSSCG00000002741"	"ZNF821"	chr6	-	14851944	14852111	N/A	N/A	14850251	14851220	14853313	14853418	1.22707e-05	0.00578573	0.155	SE
"ENSSSCG00000012699"		chrX	+	111330871	111330972	N/A	N/A	111310176	111310296	111363291	111363473	1.46874e-05	0.00660411	-0.113	SE
"ENSSSCG00000039542"	"CNN2"	chr2	-	77379616	77379754	N/A	N/A	77375982	77376992	77380805	77380927	1.53315e-05	0.00660411	0.410	SE
"ENSSSCG00000015607"	"HHAT"	chr9	-	132526854	132527005	N/A	N/A	132475679	132475715	132577943	132578115	1.49399e-05	0.00660411	0.231	SE
"ENSSSCG00000035595"	"HMCN1"	chr9	+	127167703	127167855	N/A	N/A	127166811	127166988	127169268	127169392	1.66582e-05	0.00697344	-0.106	SE
"ENSSSCG00000035822"	"FAM120C"	chrX	-	46853853	46853956	N/A	N/A	46852947	46853024	46871977	46872106	1.89052e-05	0.00769728	0.128	SE
"ENSSSCG00000034348"	"NBEA"	chr11	+	11696300	11696363	N/A	N/A	11675120	11675288	11696687	11696777	2.04642e-05	0.00816128	0.109	SE
"ENSSSCG00000023307"	"FBXW11"	chr16	+	52292287	52292350	N/A	N/A	52222201	52222365	52295470	52295696	2.23474e-05	0.00862609	-0.179	SE
"ENSSSCG00000022039"		chr1	-	128798796	128798913	N/A	N/A	128745114	128745267	128801236	128801306	2.34952e-05	0.00883955	0.172	SE
"ENSSSCG00000012123"	"RAB9A"	chrX	+	10344171	10344237	N/A	N/A	10343687	10343776	10344332	10344448	2.42752e-05	0.00901885	-0.142	SE
"ENSSSCG00000005914"	"SHARPIN"	chr4	+	604909	605063	N/A	N/A	604748	604839	605344	605464	2.70483e-05	0.00980403	-0.201	SE
"ENSSSCG00000002378"	"MLH3"	chr7	-	98230185	98230257	N/A	N/A	98228549	98228661	98235846	98235919	3.32551e-05	0.0112319	-0.173	SE
"ENSSSCG00000023279"	"SH3TC2"	chr2	-	150224888	150225090	N/A	N/A	150224068	150224142	150226258	150226402	3.4959e-05	0.0116747	0.171	SE
"ENSSSCG00000015310"	"AKAP9"	chr9	+	71977955	71978096	N/A	N/A	71976655	71976880	71978562	71978663	3.79342e-05	0.0125276	-0.250	SE
"ENSSSCG00000009037"	"ZNF827"	chr8	+	82780296	82780329	N/A	N/A	82778148	82778326	82781764	82783609	4.06508e-05	0.0129917	0.159	SE
"ENSSSCG00000009120"	"ZGRF1"	chr8	+	110161190	110161338	N/A	N/A	110160905	110160983	110163633	110163761	4.26386e-05	0.0133401	-0.231	SE
"ENSSSCG00000026564"		chr11	-	12306868	12306948	N/A	N/A	12298306	12298417	12309488	12309571	4.33776e-05	0.0134299	0.307	SE
"ENSSSCG00000011506"		chr13	-	50504567	50504609	N/A	N/A	50502658	50502779	50504793	50504828	4.75801e-05	0.0144304	-0.117	SE
"ENSSSCG00000001779"	"ZFAND6"	chr7	+	49010453	49010575	N/A	N/A	49003353	49003905	49019207	49019378	5.37722e-05	0.0161436	0.209	SE
"ENSSSCG00000021706"	"KIF21B"	chr10	-	23457645	23457759	N/A	N/A	23454685	23454822	23459546	23459621	6.02339e-05	0.0176831	0.402	SE
"ENSSSCG00000008066"	"ZNF484"	chr3	-	41908008	41908064	N/A	N/A	41903705	41903832	41918454	41918715	6.12799e-05	0.0176831	0.160	SE
"ENSSSCG00000010203"		chr14	-	61667460	61667528	N/A	N/A	61652415	61652487	61667856	61667881	6.09175e-05	0.0176831	0.106	SE
"ENSSSCG00000007237"	"PDRG1"	chr17	-	35614255	35614331	N/A	N/A	35613162	35613237	35615889	35616546	6.37388e-05	0.0178499	-0.150	SE
"ENSSSCG00000004552"	"TRIP4"	chr1	-	107641310	107641523	N/A	N/A	107639010	107639089	107644979	107645113	6.29054e-05	0.0178499	0.132	SE
"ENSSSCG00000005959"	"FAM49B"	chr4	+	10584927	10584966	N/A	N/A	10548667	10549000	10609730	10609813	6.38027e-05	0.0178499	0.106	SE
"ENSSSCG00000013235"	"MADD"	chr2	-	15299759	15299819	N/A	N/A	15299298	15299401	15301309	15301411	6.9807e-05	0.0186919	-0.077	SE
"ENSSSCG00000030460"	"ARHGEF6"	chrX	-	111810895	111810916	N/A	N/A	111809042	111809136	111812464	111812602	7.46893e-05	0.0196453	0.162	SE
"ENSSSCG00000017694"	"ACACA"	chr12	-	38800391	38800438	N/A	N/A	38796302	38796555	38824617	38824722	7.69435e-05	0.0199207	-0.271	SE
"ENSSSCG00000026536"	"DCUN1D2"	chr11	-	78693304	78693435	N/A	N/A	78684465	78684548	78701355	78701524	7.70768e-05	0.0199207	-0.356	SE
"ENSSSCG00000012314"	"SERAC1"	chr1	+	8977546	8977709	N/A	N/A	8975155	8975269	8991773	8991924	8.6508e-05	0.0217897	0.140	SE
"ENSSSCG00000014184"	"PAM"	chr2	+	108534294	108534348	N/A	N/A	108530879	108531083	108535063	108536190	9.14587e-05	0.0226528	0.126	SE
"ENSSSCG00000025606"	"ATM"	chr9	+	36707533	36707622	N/A	N/A	36704846	36704934	36707721	36707824	0.000105728	0.0253424	0.151	SE
"ENSSSCG00000027725"	"CACNA1C"	chr5	+	69416241	69416274	N/A	N/A	69406214	69406298	69418749	69418878	0.000110165	0.0261946	0.325	SE
"ENSSSCG00000004999"	"MIS18BP1"	chr1	-	175442706	175443338	N/A	N/A	175438487	175438963	175447847	175448354	0.000126958	0.0291262	-0.142	SE
"ENSSSCG00000004701"	"CATSPER2"	chr1	+	127816258	127816327	N/A	N/A	127815887	127816061	127818694	127818867	0.000127394	0.0291262	0.420	SE
"ENSSSCG00000025492"	"NUDT13"	chr14	+	75945441	75945533	N/A	N/A	75938062	75938166	75949777	75949917	0.000132598	0.0296321	-0.125	SE
"ENSSSCG00000031775"	"YAF2"	chr5	-	73473988	73474088	N/A	N/A	73419803	73419956	73474181	73474253	0.000142725	0.0309641	0.527	SE
"ENSSSCG00000007516"	"STX16"	chr17	+	58848688	58848700	N/A	N/A	58840797	58840878	58855264	58855372	0.00016073	0.033175	-0.106	SE
"ENSSSCG00000000003"	"TTC38"	chr5	-	3265436	3265608	N/A	N/A	3263945	3264119	3267002	3267084	0.000160285	0.033175	-0.215	SE
"ENSSSCG00000017290"	"STRADA"	chr12	+	15202146	15202226	N/A	N/A	15192299	15192356	15212420	15212523	0.000157187	0.033175	0.343	SE
"ENSSSCG00000005725"	"TTF1"	chr1	-	272202897	272203919	N/A	N/A	272199993	272200220	272208983	272209189	0.000159965	0.033175	-0.183	SE
"ENSSSCG00000000901"	"FGD6"	chr5	+	88161982	88162013	N/A	N/A	88145028	88145182	88177383	88177535	0.000157811	0.033175	-0.352	SE
"ENSSSCG00000012660"	"SLC25A14"	chrX	+	106841062	106841148	N/A	N/A	106839694	106839789	106845821	106845917	0.000187206	0.0368486	-0.143	SE
"ENSSSCG00000030415"	"DPP3"	chr2	-	5946284	5946396	N/A	N/A	5945104	5945379	5946512	5946734	0.000189039	0.0369646	-0.161	SE
"ENSSSCG00000014028"	"CLK4"	chr2	+	79738709	79738800	N/A	N/A	79737373	79737596	79739198	79739265	0.000197523	0.0381219	-0.336	SE
"ENSSSCG00000013602"	"HNRNPM"	chr2	-	70827855	70827900	N/A	N/A	70827333	70827411	70829262	70829364	0.000214913	0.0404282	-0.279	SE
"ENSSSCG00000007473"	"ADNP"	chr17	-	52347907	52348081	N/A	N/A	52324187	52324280	52350092	52350167	0.00023885	0.0437667	0.140	SE
"ENSSSCG00000003460"	"CASP9"	chr6	-	74719631	74719721	N/A	N/A	74718303	74718451	74720119	74720296	0.000241916	0.0438428	0.120	SE
"ENSSSCG00000025770"	"ST6GAL1"	chr13	+	124794411	124794525	N/A	N/A	124729931	124730045	124798431	124799089	0.00025227	0.0454422	0.316	SE
"ENSSSCG00000021439"	"CCDC66"	chr13	+	38452347	38452513	N/A	N/A	38441578	38441604	38452832	38452936	0.000270795	0.0480473	-0.197	SE
"ENSSSCG00000026812"	"EMG1"	chr5	-	63747131	63747190	N/A	N/A	63746895	63746972	63747606	63747748	0.000285957	0.0499955	0.113	SE
"ENSSSCG00000039094"	"PLEC"	chr4	+	689805	690042	N/A	N/A	689478	689733	690124	690537	1.293435e-09	1.281449e-05	-0.389	SE
"ENSSSCG00000013083"	"CPSF7"	chr2	+	10096475	10096694	N/A	N/A	10088340	10088449	10097977	10098150	3.758608e-09	2.792833e-05	-0.193	SE
"ENSSSCG00000004873"	"FBXO15"	chr1	+	149871807	149872017	N/A	N/A	149866632	149866737	149873656	149873783	1.699114e-08	8.416846e-05	-0.594	SE
"ENSSSCG00000004901"	"PIGN"	chr1	+	159328597	159328719	N/A	N/A	159325914	159326167	159331176	159331275	1.522288e-08	8.416846e-05	-0.247	SE
"ENSSSCG00000004901"	"PIGN"	chr1	+	159398203	159398246	N/A	N/A	159392833	159392907	159400822	159400875	3.729786e-04	5.804016e-02	-0.165	SE
"ENSSSCG00000005338"	"RECK"	chr1	+	236841588	236841674	N/A	N/A	236838841	236838878	236843379	236843427	4.204379e-07	6.907395e-04	-0.100	SE
"ENSSSCG00000014184"	"PAM"	chr2	+	108534294	108534348	N/A	N/A	108528510	108528564	108535063	108536190	3.663597e-06	2.792037e-03	0.214	SE
"ENSSSCG00000014184"	"PAM"	chr2	+	108534294	108534348	N/A	N/A	108530879	108531083	108535063	108536190	9.145871e-05	2.265280e-02	0.126	SE
"ENSSSCG00000010122"	"CDC45"	chr14	+	51146086	51146185	N/A	N/A	51145706	51145838	51146796	51146958	3.212231e-07	5.616113e-04	0.111	SE
